# Supplementary material for: Transition from Parenteral to Subcutaneous Application of Systemic Oncological Therapy for Treating Non-Small-Cell Lung Cancer
Source: Curr Oncol. 2026 May 25;33(6):307. doi: 10.3390/curroncol33060307 (PMC13297852; doi:10.3390/curroncol33060307)
Supplement: Supplementary file 1 [file curroncol-33-00307-s001.zip]

Archive with 1 entries (1 files):
- curroncol-4247110-supplementary.pdf
